# Supplementary material for: ﻿﻿﻿Three novel species and new records of Kirschsteiniothelia (Kirschsteiniotheliales) from northern Thailand
Source: MycoKeys. 2024 Feb 2;101:347–70. doi: 10.3897/mycokeys.101.115286 (PMC10858444; doi:10.3897/mycokeys.101.115286)
Supplement: XML Treatment for Kirschsteiniothelia saprophytica [file mycokeys.101.115286-treatment2.xml]

<!DOCTYPE tp:taxon-treatment
  PUBLIC "-//TaxonX//DTD Taxonomic Treatment Publishing DTD v0 20100105//EN" "tax-treatment-NSO.dtd">
<tp:taxon-treatment xmlns:tp="http://www.plazi.org/taxpub"><tp:treatment-meta><kwd-group><label>Taxon classification</label><kwd>
                <named-content content-type="kingdom">Fungi</named-content>
              </kwd><kwd>
                <named-content content-type="order">Kirschsteiniotheliales</named-content>
              </kwd><kwd>
                <named-content content-type="family">Pleosporomycetidae</named-content>
              </kwd></kwd-group><mixed-citation publication-type="journal"><person-group><name><surname>de Farias</surname><given-names>Antonio Roberto Gomes</given-names></name><name><surname>Afshari</surname><given-names>Naghmeh</given-names></name><name><surname>Silva</surname><given-names>Veenavee S. Hittanadurage</given-names></name><name><surname>Louangphan</surname><given-names>Johnny</given-names></name><name><surname>Karimi</surname><given-names>Omid</given-names></name><name><surname>Boonmee</surname><given-names>Saranyaphat</given-names></name></person-group><article-title>﻿﻿﻿Three novel species and new records of <italic><tp:taxon-name><tp:taxon-name-part taxon-name-part-type="genus" reg="Kirschsteiniothelia">Kirschsteiniothelia</tp:taxon-name-part></tp:taxon-name></italic> (<tp:taxon-name><tp:taxon-name-part taxon-name-part-type="order" reg="Kirschsteiniotheliales">Kirschsteiniotheliales</tp:taxon-name-part></tp:taxon-name>) from northern Thailand</article-title><source>MycoKeys</source><day>02</day><month>02</month><year>2024</year><volume>101</volume><fpage>347</fpage><lpage>370</lpage><pub-id pub-id-type="doi">10.3897/mycokeys.101.115286</pub-id></mixed-citation></tp:treatment-meta><tp:nomenclature><label>﻿</label><tp:taxon-name>
              <object-id xmlns:xlink="http://www.w3.org/1999/xlink" content-type="arpha" xlink:type="simple">85CBCEFC-99F5-56DA-9CF9-16E19025D37A</object-id>
              <tp:taxon-name-part taxon-name-part-type="genus" reg="Kirschsteiniothelia">Kirschsteiniothelia</tp:taxon-name-part>
              <tp:taxon-name-part taxon-name-part-type="species" reg="saprophytica">saprophytica</tp:taxon-name-part>
              <object-id xmlns:xlink="http://www.w3.org/1999/xlink" xlink:type="simple">Index Fungorum number: IF561030</object-id>
              <object-id xmlns:xlink="http://www.w3.org/1999/xlink" xlink:type="simple">Facesoffungi Number: FoF14983</object-id>
            </tp:taxon-name><tp:taxon-authority>O. Karimi, V. Silva &amp; Gomes de Farias</tp:taxon-authority><tp:taxon-status xmlns:xlink="http://www.w3.org/1999/xlink" xlink:type="simple">sp. nov.</tp:taxon-status><xref ref-type="fig" rid="F4">Figs 4</xref><xref ref-type="fig" rid="F5">, 5</xref></tp:nomenclature><tp:treatment-sec sec-type="etymology" id="SECID0ECEBI"><title>Etymology.</title><p>The species epithet refers to the saprobic life mode of the fungus.</p></tp:treatment-sec><tp:treatment-sec sec-type="Holotype" id="SECID0EHEBI"><title>Holotype.</title><p><named-content xmlns:xlink="http://www.w3.org/1999/xlink" content-type="dwc:institutional_code" xlink:title="Mae Fah Luang University Fungarium" xlink:href="http://grbio.org/institution/mae-fah-laung-university" xlink:type="simple">MFLU</named-content> 23–0419</p></tp:treatment-sec><tp:treatment-sec sec-type="description" id="SECID0EREBI"><title>Description.</title><p>Saprobic on dead wood of undetermined host. <bold><italic>Sexual morph</italic></bold>: Ascomata 146.7–72.26 µm diam., superficial, solitary, globose to subglobose, dark brown to black. Pseudoparaphyses 1.2–2.7 µm wide (<italic>x̄</italic> = 1.9, n = 20), hyaline, branched, filiform, abounded. Asci 68–125 × 18–23 µm (<italic>x̄</italic> = 101 × 20 µm, n = 10), bitunicate, 8-spored, cylindrical-claviform, sessile or short pedicellate. Ascospores 13–25 (–40) × 7–11 (–14) µm (<italic>x̄</italic>= 24 × 9.8 µm, n = 25), ellipsoid, upper cell broader than lower cell, pale brown to dark brown, 1-septate, guttulate, smooth-walled. <bold><italic>Asexual morph</italic></bold>: Hyphomycetous. Colonies on host gregarious. Conidiophores 90–216 × 8–12 µm (<italic>x̄</italic> = 165 × 10.6 µm, n = 10), macronematous, mononematous, cylindrical, straight to flexuous, branched, dark brown, multi-septate, constricted at the septa. Conidiogenous cells 6.7–35 × 5–15 µm (<italic>x̄</italic> = 17 × 10 µm, n = 10), holoblastic, monoblastic, terminal, cylindrical, brown to dark brown. Conidia 36–69 × 19–35 µm (<italic>x̄</italic> = 55 × 27 µm, n = 15), cylindrical rounded at ends, 2–3-septa, dark brown to black, smooth-walled.</p><fig id="F4" position="float" orientation="portrait"><object-id xmlns:xlink="http://www.w3.org/1999/xlink" content-type="doi" xlink:type="simple">10.3897/mycokeys.101.115286.figure4</object-id><object-id xmlns:xlink="http://www.w3.org/1999/xlink" content-type="arpha" xlink:type="simple">E04791CB-003A-5668-ADA2-9F71FA79F228</object-id><label>Figure 4.</label><caption><p><italic><tp:taxon-name><tp:taxon-name-part taxon-name-part-type="genus" reg="Kirschsteiniothelia">Kirschsteiniothelia</tp:taxon-name-part><tp:taxon-name-part taxon-name-part-type="species" reg="saprophytica">saprophytica</tp:taxon-name-part></tp:taxon-name></italic> (<named-content xmlns:xlink="http://www.w3.org/1999/xlink" content-type="dwc:institutional_code" xlink:title="Mae Fah Luang University Culture Collection" xlink:href="http://grbio.org/institution/mae-fah-luang-university-culture-collection" xlink:type="simple">MFLUCC</named-content> 23–0276) <bold>a</bold> host <bold>b</bold> colonies on the host, associated with asexual morph <bold>c</bold> conidiophore with conidiogenous cell and conidiospore <bold>d, e</bold> conidiophore (<bold>e</bold> – from the culture) <bold>f–j</bold> conidiospore from culture <bold>k</bold> germinating spore <bold>m, n</bold> culture on <abbrev xmlns:xlink="http://www.w3.org/1999/xlink" xlink:title="potato dextrose agar" id="ABBRID0EQGBI" xlink:type="simple">PDA</abbrev> (front and reverse). Scale bars: 50 µm (<bold>c–e</bold>); 20 µm (<bold>f–k</bold>).</p></caption><graphic xmlns:xlink="http://www.w3.org/1999/xlink" xlink:href="mycokeys-101-347-g004.jpg" position="float" orientation="portrait" xlink:type="simple" id="oo_978201.jpg"><uri content-type="original_file" xlink:type="simple">https://binary.pensoft.net/fig/978201</uri></graphic></fig></tp:treatment-sec><tp:treatment-sec sec-type="description" id="SECID0E4GBI"><title>Culture characteristics.</title><p>Ascospores germinating on <abbrev xmlns:xlink="http://www.w3.org/1999/xlink" xlink:title="potato dextrose agar" id="ABBRID0EDHBI" xlink:type="simple">PDA</abbrev> within 24 hours. Colonies growing on <abbrev xmlns:xlink="http://www.w3.org/1999/xlink" xlink:title="potato dextrose agar" id="ABBRID0EHHBI" xlink:type="simple">PDA</abbrev> 16.8 mm diam. at room temperature after 38 days and on MEA 24 mm after 12 days. Mycelium on <abbrev xmlns:xlink="http://www.w3.org/1999/xlink" xlink:title="potato dextrose agar" id="ABBRID0ELHBI" xlink:type="simple">PDA</abbrev> superficial to immerse, dark olivaceous to dark brown on the top, reverse dark brown to black. Conidia germinating on <abbrev xmlns:xlink="http://www.w3.org/1999/xlink" xlink:title="potato dextrose agar" id="ABBRID0EPHBI" xlink:type="simple">PDA</abbrev> within 48 h. Colonies growing on <abbrev xmlns:xlink="http://www.w3.org/1999/xlink" xlink:title="potato dextrose agar" id="ABBRID0ETHBI" xlink:type="simple">PDA</abbrev> 17 mm diam. at room temperature after 16 days. Mycelium superficial to immerse, dark olivaceous to dark brown on the top, reverse dark brown to black.</p><fig id="F5" position="float" orientation="portrait"><object-id xmlns:xlink="http://www.w3.org/1999/xlink" content-type="doi" xlink:type="simple">10.3897/mycokeys.101.115286.figure5</object-id><object-id xmlns:xlink="http://www.w3.org/1999/xlink" content-type="arpha" xlink:type="simple">1CDEABBD-EEC0-54F8-9FAC-B8172B83B5E4</object-id><label>Figure 5.</label><caption><p><italic><tp:taxon-name><tp:taxon-name-part taxon-name-part-type="genus" reg="Kirschsteiniothelia">Kirschsteiniothelia</tp:taxon-name-part><tp:taxon-name-part taxon-name-part-type="species" reg="zizyphifolii">zizyphifolii</tp:taxon-name-part></tp:taxon-name></italic> (<named-content xmlns:xlink="http://www.w3.org/1999/xlink" content-type="dwc:institutional_code" xlink:title="Mae Fah Luang University Fungarium" xlink:href="http://grbio.org/institution/mae-fah-laung-university" xlink:type="simple">MFLU</named-content> 23–0415, holotype) <bold>a</bold> colonies on wood <bold>b–d, g</bold> conidiophores and conidiogenous cells <bold>e, f</bold> conidiophores with conidia <bold>h–o</bold> conidia <bold>p</bold> germinated conidium <bold>q, r</bold> cultures on <abbrev xmlns:xlink="http://www.w3.org/1999/xlink" xlink:title="potato dextrose agar" id="ABBRID0E1IBI" xlink:type="simple">PDA</abbrev> from the surface and reverse. Scale bars: 200 μm (<bold>a</bold>); 100 μm (<bold>b–d</bold>); 50 μm (<bold>e, f</bold>); 20 μm (<bold>g–p</bold>).</p></caption><graphic xmlns:xlink="http://www.w3.org/1999/xlink" xlink:href="mycokeys-101-347-g005.jpg" position="float" orientation="portrait" xlink:type="simple" id="oo_978202.jpg"><uri content-type="original_file" xlink:type="simple">https://binary.pensoft.net/fig/978202</uri></graphic></fig></tp:treatment-sec><tp:treatment-sec sec-type="material" id="SECID0ELJBI"><title>Material examined.</title><p>Thailand, Mae Fah Luang University, Chiang Rai, on dead wood of unidentified host, 20 October 2022, V. Silva, V020 (<named-content xmlns:xlink="http://www.w3.org/1999/xlink" content-type="dwc:institutional_code" xlink:title="Mae Fah Luang University Fungarium" xlink:href="http://grbio.org/institution/mae-fah-laung-university" xlink:type="simple">MFLU</named-content> 23–0419, holotype), ex-type living culture <named-content xmlns:xlink="http://www.w3.org/1999/xlink" content-type="dwc:institutional_code" xlink:title="Mae Fah Luang University Culture Collection" xlink:href="http://grbio.org/institution/mae-fah-luang-university-culture-collection" xlink:type="simple">MFLUCC</named-content> 23–0275 and <named-content xmlns:xlink="http://www.w3.org/1999/xlink" content-type="dwc:institutional_code" xlink:title="Mae Fah Luang University Culture Collection" xlink:href="http://grbio.org/institution/mae-fah-luang-university-culture-collection" xlink:type="simple">MFLUCC</named-content> 23–0276.</p></tp:treatment-sec><tp:treatment-sec sec-type="notes" id="SECID0E4JBI"><title>Notes.</title><p>Our collection (<named-content xmlns:xlink="http://www.w3.org/1999/xlink" content-type="dwc:institutional_code" xlink:title="Mae Fah Luang University Culture Collection" xlink:href="http://grbio.org/institution/mae-fah-luang-university-culture-collection" xlink:type="simple">MFLUCC</named-content> 23–0275) shares similar general characteristics to the type strain <italic><tp:taxon-name><tp:taxon-name-part taxon-name-part-type="genus" reg="Kirschsteiniothelia">Kirschsteiniothelia</tp:taxon-name-part><tp:taxon-name-part taxon-name-part-type="species" reg="lignicola">lignicola</tp:taxon-name-part></tp:taxon-name></italic> (<named-content xmlns:xlink="http://www.w3.org/1999/xlink" content-type="dwc:institutional_code" xlink:title="Mae Fah Luang University Culture Collection" xlink:href="http://grbio.org/institution/mae-fah-luang-university-culture-collection" xlink:type="simple">MFLUCC</named-content> 10–0105), such as spherical and dark pigmented ascomata, cylindrical to claviform asci, ellipsoidal septate ascospores and cylindrical with brown conidia (<xref ref-type="bibr" rid="B3">Boonmee et al. 2012</xref>). However, our collection differs from <italic><tp:taxon-name><tp:taxon-name-part taxon-name-part-type="genus" reg="Kirschsteiniothelia">K.</tp:taxon-name-part><tp:taxon-name-part taxon-name-part-type="species" reg="lignicola">lignicola</tp:taxon-name-part></tp:taxon-name></italic> in having shorter asci (68–125 × 18–23 vs. 107–163.3 × 19–28.5 µm), with shorter pedicels (5–6 vs. 14.5–24 µm), shorter conidiophores (90–216 × 8–12 vs. 287–406 × 11–13 µm) and 2–3 transverse septa. Phylogenetically, our isolate clustered with <italic><tp:taxon-name><tp:taxon-name-part taxon-name-part-type="genus" reg="Kirschsteiniothelia">K.</tp:taxon-name-part><tp:taxon-name-part taxon-name-part-type="species" reg="lignicola">lignicola</tp:taxon-name-part></tp:taxon-name></italic> with 84% <abbrev xmlns:xlink="http://www.w3.org/1999/xlink" xlink:title="Maximum Likelihood bootstrap support" id="ABBRID0EQLBI" xlink:type="simple">MLBS</abbrev>, 1.00 <abbrev xmlns:xlink="http://www.w3.org/1999/xlink" xlink:title="Bayesian posterior probabilities" id="ABBRID0EULBI" xlink:type="simple">BYPP</abbrev>. The pairwise base comparisons of the ITS and LSU sequences between <italic><tp:taxon-name><tp:taxon-name-part taxon-name-part-type="genus" reg="Kirschsteiniothelia">K.</tp:taxon-name-part><tp:taxon-name-part taxon-name-part-type="species" reg="saprophytica">saprophytica</tp:taxon-name-part></tp:taxon-name></italic> and <italic><tp:taxon-name><tp:taxon-name-part taxon-name-part-type="genus" reg="Kirschsteiniothelia">K.</tp:taxon-name-part><tp:taxon-name-part taxon-name-part-type="species" reg="lignicola">lignicola</tp:taxon-name-part></tp:taxon-name></italic> showed identities of 93.08% (484/520, 10 gaps) and 91.18% (806/884, 4 gaps), respectively. Based on these differences, we introduce <italic><tp:taxon-name><tp:taxon-name-part taxon-name-part-type="genus" reg="Kirschsteiniothelia">K.</tp:taxon-name-part><tp:taxon-name-part taxon-name-part-type="species" reg="saprophytica">saprophytica</tp:taxon-name-part></tp:taxon-name></italic> as a new species.</p></tp:treatment-sec><ref-list><ref id="B3"><mixed-citation xmlns:xlink="http://www.w3.org/1999/xlink" xlink:type="simple"><person-group><name name-style="western"><surname>Boonmee</surname><given-names>S</given-names></name><name name-style="western"><surname>Ko Ko</surname><given-names>T</given-names></name><name name-style="western"><surname>Chukeatirote</surname><given-names>E</given-names></name><name name-style="western"><surname>Hyde</surname><given-names>K</given-names></name><name name-style="western"><surname>Chen</surname><given-names>H</given-names></name><name name-style="western"><surname>Cai</surname><given-names>L</given-names></name><name name-style="western"><surname>Mckenzie</surname><given-names>E</given-names></name><name name-style="western"><surname>Jones</surname><given-names>E</given-names></name><name name-style="western"><surname>Kodsueb</surname><given-names>R</given-names></name><name name-style="western"><surname>Bahkali</surname><given-names>A</given-names></name></person-group> (<year>2012</year>) <article-title>Two new <italic><tp:taxon-name><tp:taxon-name-part taxon-name-part-type="genus">Kirschsteiniothelia</tp:taxon-name-part></tp:taxon-name></italic> species with <italic><tp:taxon-name><tp:taxon-name-part taxon-name-part-type="genus">Dendryphiopsis</tp:taxon-name-part></tp:taxon-name></italic> anamorphs cluster in <tp:taxon-name><tp:taxon-name-part taxon-name-part-type="family">Kirschsteiniotheliaceae</tp:taxon-name-part></tp:taxon-name> fam. nov.</article-title><source>Mycologia</source><volume>104</volume>(<issue>4</issue>): <fpage>698</fpage>–<lpage>714</lpage>. <ext-link xlink:href="10.3852/11-089" ext-link-type="doi" xlink:type="simple">https://doi.org/10.3852/11-089</ext-link></mixed-citation></ref></ref-list></tp:taxon-treatment>
