# Supplementary material for: ﻿﻿﻿Three novel species and new records of Kirschsteiniothelia (Kirschsteiniotheliales) from northern Thailand
Source: MycoKeys. 2024 Feb 2;101:347–70. doi: 10.3897/mycokeys.101.115286 (PMC10858444; doi:10.3897/mycokeys.101.115286)
Supplement: XML Treatment for Kirschsteiniothelia zizyphifolii [file mycokeys.101.115286-treatment3.xml]

<!DOCTYPE tp:taxon-treatment
  PUBLIC "-//TaxonX//DTD Taxonomic Treatment Publishing DTD v0 20100105//EN" "tax-treatment-NSO.dtd">
<tp:taxon-treatment xmlns:tp="http://www.plazi.org/taxpub"><tp:treatment-meta><kwd-group><label>Taxon classification</label><kwd>
                <named-content content-type="kingdom">Fungi</named-content>
              </kwd><kwd>
                <named-content content-type="order">Kirschsteiniotheliales</named-content>
              </kwd><kwd>
                <named-content content-type="family">Pleosporomycetidae</named-content>
              </kwd></kwd-group><mixed-citation publication-type="journal"><person-group><name><surname>de Farias</surname><given-names>Antonio Roberto Gomes</given-names></name><name><surname>Afshari</surname><given-names>Naghmeh</given-names></name><name><surname>Silva</surname><given-names>Veenavee S. Hittanadurage</given-names></name><name><surname>Louangphan</surname><given-names>Johnny</given-names></name><name><surname>Karimi</surname><given-names>Omid</given-names></name><name><surname>Boonmee</surname><given-names>Saranyaphat</given-names></name></person-group><article-title>﻿﻿﻿Three novel species and new records of <italic><tp:taxon-name><tp:taxon-name-part taxon-name-part-type="genus" reg="Kirschsteiniothelia">Kirschsteiniothelia</tp:taxon-name-part></tp:taxon-name></italic> (<tp:taxon-name><tp:taxon-name-part taxon-name-part-type="order" reg="Kirschsteiniotheliales">Kirschsteiniotheliales</tp:taxon-name-part></tp:taxon-name>) from northern Thailand</article-title><source>MycoKeys</source><day>02</day><month>02</month><year>2024</year><volume>101</volume><fpage>347</fpage><lpage>370</lpage><pub-id pub-id-type="doi">10.3897/mycokeys.101.115286</pub-id></mixed-citation></tp:treatment-meta><tp:nomenclature><label>﻿</label><tp:taxon-name>
              <object-id xmlns:xlink="http://www.w3.org/1999/xlink" content-type="arpha" xlink:type="simple">CE0B06F8-E6CB-5E0E-872D-4B01499839AC</object-id>
              <tp:taxon-name-part taxon-name-part-type="genus" reg="Kirschsteiniothelia">Kirschsteiniothelia</tp:taxon-name-part>
              <tp:taxon-name-part taxon-name-part-type="species" reg="zizyphifolii">zizyphifolii</tp:taxon-name-part>
              <object-id xmlns:xlink="http://www.w3.org/1999/xlink" xlink:type="simple">Index Fungorum number: IF901382</object-id>
              <object-id xmlns:xlink="http://www.w3.org/1999/xlink" xlink:type="simple">Facesoffungi Number: FoF14981</object-id>
            </tp:taxon-name><tp:taxon-authority>N. Afshari &amp; Gomes de Farias</tp:taxon-authority><tp:taxon-status xmlns:xlink="http://www.w3.org/1999/xlink" xlink:type="simple">sp. nov.</tp:taxon-status><xref ref-type="fig" rid="F2">Fig. 2</xref></tp:nomenclature><tp:treatment-sec sec-type="etymology" id="SECID0EJOBI"><title>Etymology.</title><p>“<italic>zizyphifolii</italic>” refers to the host species on which the fungus was found.</p></tp:treatment-sec><tp:treatment-sec sec-type="Holotype" id="SECID0EROBI"><title>Holotype.</title><p><named-content xmlns:xlink="http://www.w3.org/1999/xlink" content-type="dwc:institutional_code" xlink:title="Mae Fah Luang University Fungarium" xlink:href="http://grbio.org/institution/mae-fah-laung-university" xlink:type="simple">MFLU</named-content> 23–0415</p></tp:treatment-sec><tp:treatment-sec sec-type="description" id="SECID0E2OBI"><title>Description.</title><p>Saprobic on <italic><tp:taxon-name><tp:taxon-name-part taxon-name-part-type="genus" reg="Nayariophyton">Nayariophyton</tp:taxon-name-part><tp:taxon-name-part taxon-name-part-type="species" reg="zizyphifolium">zizyphifolium</tp:taxon-name-part></tp:taxon-name></italic> (<tp:taxon-name><tp:taxon-name-part taxon-name-part-type="family">Malvaceae</tp:taxon-name-part></tp:taxon-name>) woody litter in terrestrial habitat. <bold><italic>Sexual morph</italic></bold>: Not observed. <bold><italic>Asexual morph</italic></bold>: <tp:taxon-name><tp:taxon-name-part taxon-name-part-type="above-genus">Hyphomycetes</tp:taxon-name-part></tp:taxon-name>. Colonies on the substratum are superficial, effuse, dark brown to black and hairy. Mycelia superficial, composed of septate, branched, smooth-walled, dark brown hyphae. Conidiophores 287–444.5 × 10.3 –17 (–19.7) μm (<italic>x̄</italic> = 358.5 × 13.4 μm, n = 15), macronematous, mononematous, erect, with several short branches near the apex, irregular, solitary, cylindrical, flexuous, sometimes slightly straight, dark brown to black, paler towards the apex, septate, smooth-walled. Conidiogenous cells 11–20.4 × 5.8–10.6 μm (<italic>x̄</italic> = 14.6 × 7.6 μm, n = 25), tretic, occasionally percurrent, integrated, terminal or intercalary, cylindrical or doliiform, brown, smooth-walled. Conidia (29.5–) 37.6–46.5 × 13.5–19 μm (<italic>x̄</italic> = 43 × 16 μm, n = 20), acrogenous, solitary, cylindrical to rarely clavate, rounded at the apex, straight or moderately curved, brown dark to brown, 2–3-septate, constricted and pigmented at the septa, smooth-walled.</p></tp:treatment-sec><tp:treatment-sec sec-type="description" id="SECID0ECQBI"><title>Culture characteristics.</title><p>Ascospores germinating on <abbrev xmlns:xlink="http://www.w3.org/1999/xlink" xlink:title="potato dextrose agar" id="ABBRID0EIQBI" xlink:type="simple">PDA</abbrev> within 24 hours, reaching up to 30 mm diam. after one week at room temperature. Germ tubes germinated from both end cells. Colony dense, circular, velvety, narrow towards the edge, from front, grey at centre, black towards edge, from reverse, black.</p></tp:treatment-sec><tp:treatment-sec sec-type="material" id="SECID0EMQBI"><title>Material examined.</title><p>Thailand, Chiang Rai, Mae Fa Luang, Doi Tung Forest, on dead wood of <italic><tp:taxon-name><tp:taxon-name-part taxon-name-part-type="genus" reg="Nayariophyton">Nayariophyton</tp:taxon-name-part><tp:taxon-name-part taxon-name-part-type="species" reg="zizyphifolium">zizyphifolium</tp:taxon-name-part></tp:taxon-name></italic>, 26 March 2022, N. Afshari 1C1T2R4b (MFLU23–0415, holotype), ex-type living culture <named-content xmlns:xlink="http://www.w3.org/1999/xlink" content-type="dwc:institutional_code" xlink:title="Mae Fah Luang University Culture Collection" xlink:href="http://grbio.org/institution/mae-fah-luang-university-culture-collection" xlink:type="simple">MFLUCC</named-content> 23–0270.</p></tp:treatment-sec><tp:treatment-sec sec-type="notes" id="SECID0EBRBI"><title>Notes.</title><p><italic><tp:taxon-name><tp:taxon-name-part taxon-name-part-type="genus" reg="Kirschsteiniothelia">Kirschsteiniothelia</tp:taxon-name-part><tp:taxon-name-part taxon-name-part-type="species" reg="zizyphifolii">zizyphifolii</tp:taxon-name-part></tp:taxon-name></italic> (<named-content xmlns:xlink="http://www.w3.org/1999/xlink" content-type="dwc:institutional_code" xlink:title="Mae Fah Luang University Culture Collection" xlink:href="http://grbio.org/institution/mae-fah-luang-university-culture-collection" xlink:type="simple">MFLUCC</named-content> 23–0270) resembles <italic><tp:taxon-name><tp:taxon-name-part taxon-name-part-type="genus" reg="Kirschsteiniothelia">K.</tp:taxon-name-part><tp:taxon-name-part taxon-name-part-type="species" reg="lignicola">lignicola</tp:taxon-name-part></tp:taxon-name></italic> (<named-content xmlns:xlink="http://www.w3.org/1999/xlink" content-type="dwc:institutional_code" xlink:title="Mae Fah Luang University Culture Collection" xlink:href="http://grbio.org/institution/mae-fah-luang-university-culture-collection" xlink:type="simple">MFLUCC</named-content> 10–0036) and <italic><tp:taxon-name><tp:taxon-name-part taxon-name-part-type="genus" reg="Kirschsteiniothelia">K.</tp:taxon-name-part><tp:taxon-name-part taxon-name-part-type="species" reg="emarceis">emarceis</tp:taxon-name-part></tp:taxon-name></italic> (<named-content xmlns:xlink="http://www.w3.org/1999/xlink" content-type="dwc:institutional_code" xlink:title="Mae Fah Luang University Fungarium" xlink:href="http://grbio.org/institution/mae-fah-laung-university" xlink:type="simple">MFLU</named-content> 10–0037) in having erect and branched conidiophores with apical dark brown conidia. However, it differs from <italic><tp:taxon-name><tp:taxon-name-part taxon-name-part-type="genus" reg="Kirschsteiniothelia">K.</tp:taxon-name-part><tp:taxon-name-part taxon-name-part-type="species" reg="lignicola">lignicola</tp:taxon-name-part></tp:taxon-name></italic> in the sizes of conidiophores and conidia. Furthermore, BLASTn search of ITS and LSU sequences showed that <italic><tp:taxon-name><tp:taxon-name-part taxon-name-part-type="genus" reg="Kirschsteiniothelia">K.</tp:taxon-name-part><tp:taxon-name-part taxon-name-part-type="species" reg="zizyphifolii">zizyphifolii</tp:taxon-name-part></tp:taxon-name></italic> was closest to <italic><tp:taxon-name><tp:taxon-name-part taxon-name-part-type="genus" reg="Kirschsteiniothelia">K.</tp:taxon-name-part><tp:taxon-name-part taxon-name-part-type="species" reg="emarceis">emarceis</tp:taxon-name-part></tp:taxon-name></italic> with similarity values of 90% (472/522, 12 gaps) and 84% (708/842, 22 gaps), respectively. Furthermore, our isolate (<named-content xmlns:xlink="http://www.w3.org/1999/xlink" content-type="dwc:institutional_code" xlink:title="Mae Fah Luang University Culture Collection" xlink:href="http://grbio.org/institution/mae-fah-luang-university-culture-collection" xlink:type="simple">MFLUCC</named-content> 23–0270) was close to <italic><tp:taxon-name><tp:taxon-name-part taxon-name-part-type="genus" reg="Kirschsteiniothelia">K.</tp:taxon-name-part><tp:taxon-name-part taxon-name-part-type="species" reg="lignicola">lignicola</tp:taxon-name-part></tp:taxon-name></italic> (<named-content xmlns:xlink="http://www.w3.org/1999/xlink" content-type="dwc:institutional_code" xlink:title="Mae Fah Luang University Culture Collection" xlink:href="http://grbio.org/institution/mae-fah-luang-university-culture-collection" xlink:type="simple">MFLUCC</named-content> 10–0036) with similarity values of 89% (ITS = 474/532, 19 gaps), 99% (LSU = 844/853, 2 gaps) and 99% (SSU = 643/648, 2 gaps). Based on these phylogenetic data, we introduce <italic><tp:taxon-name><tp:taxon-name-part taxon-name-part-type="genus" reg="Kirschsteiniothelia">K.</tp:taxon-name-part><tp:taxon-name-part taxon-name-part-type="species" reg="zizyphifolii">zizyphifolii</tp:taxon-name-part></tp:taxon-name></italic> as a new species.</p></tp:treatment-sec><tp:treatment-sec><!--Section generated to contain objects referenced in tp:taxon-treatment.--><fig id="F2" position="float" orientation="portrait"><object-id xmlns:xlink="http://www.w3.org/1999/xlink" content-type="doi" xlink:type="simple">10.3897/mycokeys.101.115286.figure2</object-id><object-id xmlns:xlink="http://www.w3.org/1999/xlink" content-type="arpha" xlink:type="simple">74E9784F-2A85-58CC-933E-77D6DBEB78FF</object-id><label>Figure 2.</label><caption><p><italic><tp:taxon-name><tp:taxon-name-part taxon-name-part-type="genus" reg="Kirschsteiniothelia">Kirschsteiniothelia</tp:taxon-name-part><tp:taxon-name-part taxon-name-part-type="species" reg="inthanonensis">inthanonensis</tp:taxon-name-part></tp:taxon-name></italic> (<named-content xmlns:xlink="http://www.w3.org/1999/xlink" content-type="dwc:institutional_code" xlink:title="Mae Fah Luang University Fungarium" xlink:href="http://grbio.org/institution/mae-fah-laung-university" xlink:type="simple">MFLU</named-content> 23–0420, holotype) <bold>a, b</bold> colonies on the host <bold>c, d</bold> conidiophores and conidia <bold>e</bold> regeneration of conidiophores <bold>f–j</bold> conidiogenous cells and conidia <bold>l–o</bold> conidia <bold>p</bold> germinating conidium <bold>q, r</bold> colony on <abbrev xmlns:xlink="http://www.w3.org/1999/xlink" xlink:title="potato dextrose agar" id="ABBRID0ETXAI" xlink:type="simple">PDA</abbrev> (front and reverse). Scale bars: 500 μm (<bold>b–d</bold>); 50 μm (<bold>e–j</bold>); 20 μm (<bold>k–p</bold>).</p></caption><graphic xmlns:xlink="http://www.w3.org/1999/xlink" xlink:href="mycokeys-101-347-g002.jpg" position="float" orientation="portrait" xlink:type="simple" id="oo_978199.jpg"><uri content-type="original_file" xlink:type="simple">https://binary.pensoft.net/fig/978199</uri></graphic></fig></tp:treatment-sec></tp:taxon-treatment>
