# Supplementary material for: ﻿﻿﻿Three novel species and new records of Kirschsteiniothelia (Kirschsteiniotheliales) from northern Thailand
Source: MycoKeys. 2024 Feb 2;101:347–70. doi: 10.3897/mycokeys.101.115286 (PMC10858444; doi:10.3897/mycokeys.101.115286)
Supplement: XML Treatment for Kirschsteiniothelia tectonae [file mycokeys.101.115286-treatment4.xml]

<!DOCTYPE tp:taxon-treatment
  PUBLIC "-//TaxonX//DTD Taxonomic Treatment Publishing DTD v0 20100105//EN" "tax-treatment-NSO.dtd">
<tp:taxon-treatment xmlns:tp="http://www.plazi.org/taxpub"><tp:treatment-meta><kwd-group><label>Taxon classification</label><kwd>
                <named-content content-type="kingdom">Fungi</named-content>
              </kwd><kwd>
                <named-content content-type="order">Kirschsteiniotheliales</named-content>
              </kwd><kwd>
                <named-content content-type="family">Pleosporomycetidae</named-content>
              </kwd></kwd-group><mixed-citation publication-type="journal"><person-group><name><surname>de Farias</surname><given-names>Antonio Roberto Gomes</given-names></name><name><surname>Afshari</surname><given-names>Naghmeh</given-names></name><name><surname>Silva</surname><given-names>Veenavee S. Hittanadurage</given-names></name><name><surname>Louangphan</surname><given-names>Johnny</given-names></name><name><surname>Karimi</surname><given-names>Omid</given-names></name><name><surname>Boonmee</surname><given-names>Saranyaphat</given-names></name></person-group><article-title>﻿﻿﻿Three novel species and new records of <italic><tp:taxon-name><tp:taxon-name-part taxon-name-part-type="genus" reg="Kirschsteiniothelia">Kirschsteiniothelia</tp:taxon-name-part></tp:taxon-name></italic> (<tp:taxon-name><tp:taxon-name-part taxon-name-part-type="order" reg="Kirschsteiniotheliales">Kirschsteiniotheliales</tp:taxon-name-part></tp:taxon-name>) from northern Thailand</article-title><source>MycoKeys</source><day>02</day><month>02</month><year>2024</year><volume>101</volume><fpage>347</fpage><lpage>370</lpage><pub-id pub-id-type="doi">10.3897/mycokeys.101.115286</pub-id></mixed-citation></tp:treatment-meta><tp:nomenclature><label>﻿</label><tp:taxon-name>
              <object-id xmlns:xlink="http://www.w3.org/1999/xlink" content-type="arpha" xlink:type="simple">68E7C110-D340-564C-8CDB-39E6A5F18A08</object-id>
              <tp:taxon-name-part taxon-name-part-type="genus" reg="Kirschsteiniothelia">Kirschsteiniothelia</tp:taxon-name-part>
              <tp:taxon-name-part taxon-name-part-type="species" reg="tectonae">tectonae</tp:taxon-name-part>
              <object-id xmlns:xlink="http://www.w3.org/1999/xlink" xlink:type="simple">Index Fungorum number: IF551992</object-id>
              <object-id xmlns:xlink="http://www.w3.org/1999/xlink" xlink:type="simple">Facesoffungi Number: FoF01883</object-id>
            </tp:taxon-name><tp:taxon-authority>Doilom, Bhat &amp; K.D. Hyde, 2016</tp:taxon-authority><xref ref-type="fig" rid="F6">Fig. 6</xref></tp:nomenclature><tp:treatment-sec sec-type="description" id="SECID0ECWBI"><title>Description.</title><p>Saprobic on <italic><tp:taxon-name><tp:taxon-name-part taxon-name-part-type="genus" reg="Microcos">Microcos</tp:taxon-name-part><tp:taxon-name-part taxon-name-part-type="species" reg="paniculata">paniculata</tp:taxon-name-part></tp:taxon-name></italic> (<tp:taxon-name><tp:taxon-name-part taxon-name-part-type="family">Malvaceae</tp:taxon-name-part></tp:taxon-name>) woody litter in terrestrial habitats. <bold><italic>Sexual morph</italic></bold>: Not observed. <bold><italic>Asexual morph</italic></bold>: <tp:taxon-name><tp:taxon-name-part taxon-name-part-type="above-genus">Hyphomycetes</tp:taxon-name-part></tp:taxon-name>. Colonies on the substrate, hairy, superficial, dark brown, scattered, partially grouped. Conidiophores 59–90 × 8.6–12 μm (<italic>x̄</italic> = 75 × 10.7 μm, n = 10), superficial, simple, macronematous, mononematous, cylindrical, straight to slightly curved, branched or unbranched, septate, dark brown to black. Conidiogenous cells 7–9.4 × 6–7.3 μm (<italic>x̄</italic> = 8 × 6.7 μm, n = 5), monoblastic, determinate, integrated, terminal. Conidia 62.5– 133 × 11 – 18.5(–21) μm (<italic>x̄</italic> = 94 × 16 μm, n = 30), cylindrical-obclavate, elongate, straight to slightly curved, rounded being slightly paler at the apex, obconically truncate at the base, 7–12–septa, olivaceous green to brown, smooth–walled.</p><fig id="F6" position="float" orientation="portrait"><object-id xmlns:xlink="http://www.w3.org/1999/xlink" content-type="doi" xlink:type="simple">10.3897/mycokeys.101.115286.figure6</object-id><object-id xmlns:xlink="http://www.w3.org/1999/xlink" content-type="arpha" xlink:type="simple">64B37A50-87AC-54CE-9338-F87A2DFDA218</object-id><label>Figure 6.</label><caption><p><italic><tp:taxon-name><tp:taxon-name-part taxon-name-part-type="genus" reg="Kirschsteiniothelia">Kirschsteiniothelia</tp:taxon-name-part><tp:taxon-name-part taxon-name-part-type="species" reg="tectonae">tectonae</tp:taxon-name-part></tp:taxon-name></italic> (<named-content xmlns:xlink="http://www.w3.org/1999/xlink" content-type="dwc:institutional_code" xlink:title="Mae Fah Luang University Culture Collection" xlink:href="http://grbio.org/institution/mae-fah-luang-university-culture-collection" xlink:type="simple">MFLUCC</named-content> 23–0271, new record) <bold>a, b</bold> colonies on wood <bold>c–e</bold> conidiophores with conidia and conidiogenous cells <bold>f–k</bold> conidia <bold>l</bold> germinated conidium <bold>m, n</bold> culture on <abbrev xmlns:xlink="http://www.w3.org/1999/xlink" xlink:title="potato dextrose agar" id="ABBRID0EKYBI" xlink:type="simple">PDA</abbrev> (front and reverse). Scale bars: 100 μm (<bold>a, b</bold>); 50 μm (<bold>c–e, l</bold>); 20 μm (<bold>f–k</bold>).</p></caption><graphic xmlns:xlink="http://www.w3.org/1999/xlink" xlink:href="mycokeys-101-347-g006.jpg" position="float" orientation="portrait" xlink:type="simple" id="oo_978203.jpg"><uri content-type="original_file" xlink:type="simple">https://binary.pensoft.net/fig/978203</uri></graphic></fig></tp:treatment-sec><tp:treatment-sec sec-type="description" id="SECID0EZYBI"><title>Culture characteristics.</title><p>Conidia germinating on <abbrev xmlns:xlink="http://www.w3.org/1999/xlink" xlink:title="potato dextrose agar" id="ABBRID0E6YBI" xlink:type="simple">PDA</abbrev> within 24 hours, reaching up to 15–20 mm diam. after one week at room temperature. Germ tubes generated from basal cells. Colony on <abbrev xmlns:xlink="http://www.w3.org/1999/xlink" xlink:title="potato dextrose agar" id="ABBRID0EDZBI" xlink:type="simple">PDA</abbrev>, dense, circular, flat or effuse, velvety, from front brown at the centre and black at the edge, from reverse, dark brown.</p></tp:treatment-sec><tp:treatment-sec sec-type="material" id="SECID0EHZBI"><title>Material examined.</title><p>Thailand, Chiang Rai, Mae Fa Luang, Doi Tung, on dead wood of <italic><tp:taxon-name><tp:taxon-name-part taxon-name-part-type="genus" reg="Microcos">Microcos</tp:taxon-name-part><tp:taxon-name-part taxon-name-part-type="species" reg="paniculata">paniculata</tp:taxon-name-part></tp:taxon-name></italic>, 6 June 2022, N. Afshari 3C2T3R5 (<named-content xmlns:xlink="http://www.w3.org/1999/xlink" content-type="dwc:institutional_code" xlink:title="Mae Fah Luang University Fungarium" xlink:href="http://grbio.org/institution/mae-fah-laung-university" xlink:type="simple">MFLU</named-content> 23–0416), living culture <named-content xmlns:xlink="http://www.w3.org/1999/xlink" content-type="dwc:institutional_code" xlink:title="Mae Fah Luang University Culture Collection" xlink:href="http://grbio.org/institution/mae-fah-luang-university-culture-collection" xlink:type="simple">MFLUCC</named-content> 23–0272. On dead wood of <italic><tp:taxon-name><tp:taxon-name-part taxon-name-part-type="genus" reg="Dalbergia">Dalbergia</tp:taxon-name-part><tp:taxon-name-part taxon-name-part-type="species" reg="cana">cana</tp:taxon-name-part></tp:taxon-name></italic>, 3 March 2022, N. Afshari 4C1T2R3 (<named-content xmlns:xlink="http://www.w3.org/1999/xlink" content-type="dwc:institutional_code" xlink:title="Mae Fah Luang University Fungarium" xlink:href="http://grbio.org/institution/mae-fah-laung-university" xlink:type="simple">MFLU</named-content> 23–0417), living culture <named-content xmlns:xlink="http://www.w3.org/1999/xlink" content-type="dwc:institutional_code" xlink:title="Mae Fah Luang University Culture Collection" xlink:href="http://grbio.org/institution/mae-fah-luang-university-culture-collection" xlink:type="simple">MFLUCC</named-content> 23–0272.</p></tp:treatment-sec><tp:treatment-sec sec-type="distribution" id="SECID0ET1BI"><title>Known distribution.</title><p>Thailand (<xref ref-type="bibr" rid="B26">Li et al. 2016</xref>; this study)</p></tp:treatment-sec><tp:treatment-sec sec-type="Known hosts" id="SECID0E41BI"><title>Known hosts.</title><p><italic><tp:taxon-name><tp:taxon-name-part taxon-name-part-type="genus" reg="Tectona">Tectona</tp:taxon-name-part><tp:taxon-name-part taxon-name-part-type="species" reg="grandis">grandis</tp:taxon-name-part></tp:taxon-name></italic> (<xref ref-type="bibr" rid="B26">Li et al. 2016</xref>), <italic><tp:taxon-name><tp:taxon-name-part taxon-name-part-type="genus" reg="Microcos">Microcos</tp:taxon-name-part><tp:taxon-name-part taxon-name-part-type="species" reg="paniculata">paniculata</tp:taxon-name-part></tp:taxon-name></italic> and <italic><tp:taxon-name><tp:taxon-name-part taxon-name-part-type="genus" reg="Dipterocarpus">Dipterocarpus</tp:taxon-name-part><tp:taxon-name-part taxon-name-part-type="species" reg="alatus">alatus</tp:taxon-name-part></tp:taxon-name></italic> (this study)</p></tp:treatment-sec><ref-list><ref id="B26"><mixed-citation xmlns:xlink="http://www.w3.org/1999/xlink" xlink:type="simple"><person-group><name name-style="western"><surname>Li</surname><given-names>GJ</given-names></name><name name-style="western"><surname>Hyde</surname><given-names>KD</given-names></name><name name-style="western"><surname>Zhao</surname><given-names>RL</given-names></name><name name-style="western"><surname>Hongsanan</surname><given-names>S</given-names></name><name name-style="western"><surname>Abdel-Aziz</surname><given-names>FA</given-names></name><name name-style="western"><surname>Abdel-Wahab</surname><given-names>MA</given-names></name><name name-style="western"><surname>Alvarado</surname><given-names>P</given-names></name><name name-style="western"><surname>Alves-Silva</surname><given-names>G</given-names></name><name name-style="western"><surname>Ammirati</surname><given-names>JF</given-names></name><name name-style="western"><surname>Ariyawansa</surname><given-names>HA</given-names></name><name name-style="western"><surname>Baghela</surname><given-names>A</given-names></name></person-group> (<year>2016</year>) <article-title>Fungal diversity notes 253–366: taxonomic and phylogenetic contributions to fungal taxa.</article-title><source>Fungal diversity</source><volume>78</volume>: <fpage>1</fpage>–<lpage>237</lpage>. <ext-link xlink:href="10.1007/s13225-016-0366-9" ext-link-type="doi" xlink:type="simple">https://doi.org/10.1007/s13225-016-0366-9</ext-link></mixed-citation></ref></ref-list></tp:taxon-treatment>
