# Supplementary material for: ﻿﻿﻿Three novel species and new records of Kirschsteiniothelia (Kirschsteiniotheliales) from northern Thailand
Source: MycoKeys. 2024 Feb 2;101:347–70. doi: 10.3897/mycokeys.101.115286 (PMC10858444; doi:10.3897/mycokeys.101.115286)
Supplement: XML Treatment for Kirschsteiniothelia xishuangbannaensis [file mycokeys.101.115286-treatment5.xml]

<!DOCTYPE tp:taxon-treatment
  PUBLIC "-//TaxonX//DTD Taxonomic Treatment Publishing DTD v0 20100105//EN" "tax-treatment-NSO.dtd">
<tp:taxon-treatment xmlns:tp="http://www.plazi.org/taxpub"><tp:treatment-meta><kwd-group><label>Taxon classification</label><kwd>
                <named-content content-type="kingdom">Fungi</named-content>
              </kwd><kwd>
                <named-content content-type="order">Kirschsteiniotheliales</named-content>
              </kwd><kwd>
                <named-content content-type="family">Pleosporomycetidae</named-content>
              </kwd></kwd-group><mixed-citation publication-type="journal"><person-group><name><surname>de Farias</surname><given-names>Antonio Roberto Gomes</given-names></name><name><surname>Afshari</surname><given-names>Naghmeh</given-names></name><name><surname>Silva</surname><given-names>Veenavee S. Hittanadurage</given-names></name><name><surname>Louangphan</surname><given-names>Johnny</given-names></name><name><surname>Karimi</surname><given-names>Omid</given-names></name><name><surname>Boonmee</surname><given-names>Saranyaphat</given-names></name></person-group><article-title>﻿﻿﻿Three novel species and new records of <italic><tp:taxon-name><tp:taxon-name-part taxon-name-part-type="genus" reg="Kirschsteiniothelia">Kirschsteiniothelia</tp:taxon-name-part></tp:taxon-name></italic> (<tp:taxon-name><tp:taxon-name-part taxon-name-part-type="order" reg="Kirschsteiniotheliales">Kirschsteiniotheliales</tp:taxon-name-part></tp:taxon-name>) from northern Thailand</article-title><source>MycoKeys</source><day>02</day><month>02</month><year>2024</year><volume>101</volume><fpage>347</fpage><lpage>370</lpage><pub-id pub-id-type="doi">10.3897/mycokeys.101.115286</pub-id></mixed-citation></tp:treatment-meta><tp:nomenclature><label>﻿</label><tp:taxon-name>
              <object-id xmlns:xlink="http://www.w3.org/1999/xlink" content-type="arpha" xlink:type="simple">14EA46AC-3DB8-532C-B62E-4C83AFE5936E</object-id>
              <tp:taxon-name-part taxon-name-part-type="genus" reg="Kirschsteiniothelia">Kirschsteiniothelia</tp:taxon-name-part>
              <tp:taxon-name-part taxon-name-part-type="species" reg="xishuangbannaensis">xishuangbannaensis</tp:taxon-name-part>
              <object-id xmlns:xlink="http://www.w3.org/1999/xlink" xlink:type="simple">Index Fungorum number: IF559433</object-id>
              <object-id xmlns:xlink="http://www.w3.org/1999/xlink" xlink:type="simple">Facesoffungi Number: FoF12758</object-id>
            </tp:taxon-name><tp:taxon-authority>R.F. Xu &amp; Tibpromma</tp:taxon-authority><xref ref-type="fig" rid="F7">Fig. 7</xref></tp:nomenclature><tp:treatment-sec sec-type="description" id="SECID0EX4BI"><title>Description.</title><p>Saprobic on <italic><tp:taxon-name><tp:taxon-name-part taxon-name-part-type="genus" reg="Microcos">Microcos</tp:taxon-name-part><tp:taxon-name-part taxon-name-part-type="species" reg="paniculata">paniculata</tp:taxon-name-part></tp:taxon-name></italic> (<tp:taxon-name><tp:taxon-name-part taxon-name-part-type="family">Malvaceae</tp:taxon-name-part></tp:taxon-name>) woody litter in terrestrial habitats. <bold><italic>Sexual morph</italic></bold>: Not observed. <bold><italic>Asexual morph</italic></bold>: <tp:taxon-name><tp:taxon-name-part taxon-name-part-type="above-genus">Hyphomycetes</tp:taxon-name-part></tp:taxon-name>. Colonies effuse on the substrate, hairy, solitary or scattered, dark brown. Conidiophores 135–178 × 7.7–11 μm (<italic>x̄</italic> = 151 × 9 μm, n = 10), macronematous, straight to curved, solitary, brown, slightly larger at base, narrowing towards apex, septate. Conidiogenous cells 14.4–27.4 × 7.8–11 μm (<italic>x̄</italic> = 22 × 10 μm, n = 10), holoblastic, monoblastic, integrated, smooth, terminal, determinate, cylindrical or lageniform, brown. Conidia 70–141 × 14.5–19 μm (<italic>x̄</italic> = 100 × 17 μm, n = 20), solitary, acrogenous, obclavate, rostrate, straight or slightly curved, truncate at the base, olivaceous green to brown, subhyaline at the apex, 5–10-septate, large guttulate.</p><fig id="F7" position="float" orientation="portrait"><object-id xmlns:xlink="http://www.w3.org/1999/xlink" content-type="doi" xlink:type="simple">10.3897/mycokeys.101.115286.figure7</object-id><object-id xmlns:xlink="http://www.w3.org/1999/xlink" content-type="arpha" xlink:type="simple">40322B15-D572-5E42-87B1-400D07E6151C</object-id><label>Figure 7.</label><caption><p><italic><tp:taxon-name><tp:taxon-name-part taxon-name-part-type="genus" reg="Kirschsteiniothelia">Kirschsteiniothelia</tp:taxon-name-part><tp:taxon-name-part taxon-name-part-type="species" reg="xishuangbannaensis">xishuangbannaensis</tp:taxon-name-part></tp:taxon-name></italic> (<named-content xmlns:xlink="http://www.w3.org/1999/xlink" content-type="dwc:institutional_code" xlink:title="Mae Fah Luang University Culture Collection" xlink:href="http://grbio.org/institution/mae-fah-luang-university-culture-collection" xlink:type="simple">MFLUCC</named-content> 23–0273, new record) <bold>a, b</bold> colonies on wood <bold>c, d</bold> conidiophores and conidiogenous cells <bold>e</bold> conidiophore with conidium <bold>f–o</bold> conidia <bold>p</bold> germinated conidium <bold>q, r</bold> culture on <abbrev xmlns:xlink="http://www.w3.org/1999/xlink" xlink:title="potato dextrose agar" id="ABBRID0EBACI" xlink:type="simple">PDA</abbrev> (front and reverse). Scale bars: 200 μm (<bold>a</bold>); 100 μm (<bold>b</bold>); 50 μm (<bold>c, d, p</bold>); 30 μm (<bold>e</bold>); 20 μm (<bold>f–o</bold>).</p></caption><graphic xmlns:xlink="http://www.w3.org/1999/xlink" xlink:href="mycokeys-101-347-g007.jpg" position="float" orientation="portrait" xlink:type="simple" id="oo_978204.jpg"><uri content-type="original_file" xlink:type="simple">https://binary.pensoft.net/fig/978204</uri></graphic></fig></tp:treatment-sec><tp:treatment-sec sec-type="description" id="SECID0EUACI"><title>Culture characteristics.</title><p>Conidia germinating on <abbrev xmlns:xlink="http://www.w3.org/1999/xlink" xlink:title="potato dextrose agar" id="ABBRID0E1ACI" xlink:type="simple">PDA</abbrev> within 24 hours reaching up to 2 cm diam. after one week at room temperature. Germ tubes generated from both end cells. Colony on <abbrev xmlns:xlink="http://www.w3.org/1999/xlink" xlink:title="potato dextrose agar" id="ABBRID0E5ACI" xlink:type="simple">PDA</abbrev>, dense, circular, flat or effuse, velvety, from front, brown at the centre and dark brown at edge, from reverse, black to pale brown radiating.</p></tp:treatment-sec><tp:treatment-sec sec-type="material" id="SECID0ECBCI"><title>Material examined.</title><p>Thailand, Chiang Rai, Mae Fa Luang, Doi Tung, on dead wood of <italic><tp:taxon-name><tp:taxon-name-part taxon-name-part-type="genus" reg="Microcos">Microcos</tp:taxon-name-part><tp:taxon-name-part taxon-name-part-type="species" reg="paniculata">paniculata</tp:taxon-name-part></tp:taxon-name></italic>, 6 June 2022, N. Afshari 3C2T1R1, living culture <named-content xmlns:xlink="http://www.w3.org/1999/xlink" content-type="dwc:institutional_code" xlink:title="Mae Fah Luang University Culture Collection" xlink:href="http://grbio.org/institution/mae-fah-luang-university-culture-collection" xlink:type="simple">MFLUCC</named-content> 23–0273. On dead wood of <italic><tp:taxon-name><tp:taxon-name-part taxon-name-part-type="genus" reg="Dipterocarpus">Dipterocarpus</tp:taxon-name-part><tp:taxon-name-part taxon-name-part-type="species" reg="alatus">alatus</tp:taxon-name-part></tp:taxon-name></italic>, 27 September 2022, N. Afshari 2C3T1R3c (<named-content xmlns:xlink="http://www.w3.org/1999/xlink" content-type="dwc:institutional_code" xlink:title="Mae Fah Luang University Fungarium" xlink:href="http://grbio.org/institution/mae-fah-laung-university" xlink:type="simple">MFLU</named-content> 23–0418), living culture <named-content xmlns:xlink="http://www.w3.org/1999/xlink" content-type="dwc:institutional_code" xlink:title="Mae Fah Luang University Culture Collection" xlink:href="http://grbio.org/institution/mae-fah-luang-university-culture-collection" xlink:type="simple">MFLUCC</named-content> 23–0274.</p></tp:treatment-sec><tp:treatment-sec sec-type="distribution" id="SECID0EKCCI"><title>Known distribution.</title><p>China (<xref ref-type="bibr" rid="B52">Xu et al. 2023</xref>), Thailand (this study).</p></tp:treatment-sec><tp:treatment-sec sec-type="Known hosts" id="SECID0EUCCI"><title>Known hosts.</title><p><italic><tp:taxon-name><tp:taxon-name-part taxon-name-part-type="genus" reg="Hevea">Hevea</tp:taxon-name-part><tp:taxon-name-part taxon-name-part-type="species" reg="brasiliensis">brasiliensis</tp:taxon-name-part></tp:taxon-name></italic> (<xref ref-type="bibr" rid="B52">Xu et al. 2023</xref>), <italic><tp:taxon-name><tp:taxon-name-part taxon-name-part-type="genus" reg="Microcos">Microcos</tp:taxon-name-part><tp:taxon-name-part taxon-name-part-type="species" reg="paniculata">paniculata</tp:taxon-name-part></tp:taxon-name></italic> and <italic><tp:taxon-name><tp:taxon-name-part taxon-name-part-type="genus" reg="Dalbergia">Dalbergia</tp:taxon-name-part><tp:taxon-name-part taxon-name-part-type="species" reg="cana">cana</tp:taxon-name-part></tp:taxon-name></italic> (this study).</p></tp:treatment-sec><ref-list><ref id="B52"><mixed-citation xmlns:xlink="http://www.w3.org/1999/xlink" xlink:type="simple"><person-group><name name-style="western"><surname>Xu</surname><given-names>RF</given-names></name><name name-style="western"><surname>Phukhamsakda</surname><given-names>C</given-names></name><name name-style="western"><surname>Dai</surname><given-names>DQ</given-names></name><name name-style="western"><surname>Karunarathna</surname><given-names>SC</given-names></name><name name-style="western"><surname>Tibpromma</surname><given-names>S</given-names></name></person-group> (<year>2023</year>) <article-title><italic><tp:taxon-name><tp:taxon-name-part taxon-name-part-type="genus">Kirschsteiniothelia</tp:taxon-name-part><tp:taxon-name-part taxon-name-part-type="species">xishuangbannaensis</tp:taxon-name-part></tp:taxon-name></italic> sp. nov. from pará rubber (<italic><tp:taxon-name><tp:taxon-name-part taxon-name-part-type="genus">Hevea</tp:taxon-name-part><tp:taxon-name-part taxon-name-part-type="species">brasiliensis</tp:taxon-name-part></tp:taxon-name></italic>) in Yunnan, China.</article-title><source>Current Research in Environmental &amp; Applied Mycology</source><volume>13</volume>(<issue>1</issue>): <fpage>34</fpage>–<lpage>56</lpage>. <ext-link xlink:href="10.5943/cream/13/1/3" ext-link-type="doi" xlink:type="simple">https://doi.org/10.5943/cream/13/1/3</ext-link> [Journal of Fungal Biology]</mixed-citation></ref></ref-list></tp:taxon-treatment>
